# Supplementary material for: Overwintering Capacity of the Mediterranean Fruit Fly in the Dalmatia Region of Croatia
Source: Insects. 2025 Oct 29;16(11):1104. doi: 10.3390/insects16111104 (PMC12653279; doi:10.3390/insects16111104)
Supplement: Supplementary file 1 [file insects-16-01104-s001.zip]

Archive with 1 entries (1 files):
- insects-3762326-supplementary.pdf
